# Supplementary material for: A new species of Arabella (Annelida, Polychaeta, Oenonidae) from the sea off Gouqi Island, Zhejiang, China
Source: Zookeys. 2026 Apr 30;1278:225–44. doi: 10.3897/zookeys.1278.182033 (PMC13153804; doi:10.3897/zookeys.1278.182033)
Supplement: XML Treatment for Arabella gouqi [file zookeys.1278.182033-treatment1.xml]

<!DOCTYPE tp:taxon-treatment
  PUBLIC "-//TaxonX//DTD Taxonomic Treatment Publishing DTD v0 20100105//EN" "tax-treatment-NSO.dtd">
<tp:taxon-treatment xmlns:tp="http://www.plazi.org/taxpub"><tp:treatment-meta><kwd-group><label>Taxon classification</label><kwd>
                  <named-content content-type="kingdom">Animalia</named-content>
                </kwd><kwd>
                  <named-content content-type="order">Eunicida</named-content>
                </kwd><kwd>
                  <named-content content-type="family">Oenonidae</named-content>
                </kwd></kwd-group><mixed-citation publication-type="journal"><person-group><name><surname>Anton</surname><given-names>Yehoshafati Elton</given-names></name><name><surname>Mohamedi</surname><given-names>Amiri Rajabu</given-names></name><name><surname>Chen</surname><given-names>Yongjiu</given-names></name></person-group><article-title>A new species of <italic><tp:taxon-name><tp:taxon-name-part taxon-name-part-type="genus" reg="Arabella">Arabella</tp:taxon-name-part></tp:taxon-name></italic> (<tp:taxon-name><tp:taxon-name-part taxon-name-part-type="phylum" reg="Annelida">Annelida</tp:taxon-name-part></tp:taxon-name>, <tp:taxon-name><tp:taxon-name-part taxon-name-part-type="class" reg="Polychaeta">Polychaeta</tp:taxon-name-part></tp:taxon-name>, <tp:taxon-name><tp:taxon-name-part taxon-name-part-type="family" reg="Oenonidae">Oenonidae</tp:taxon-name-part></tp:taxon-name>) from the sea off Gouqi Island, Zhejiang, China</article-title><source>Zookeys</source><day>30</day><month>04</month><year>2026</year><volume>1278</volume><fpage>225</fpage><lpage>244</lpage><pub-id pub-id-type="doi">10.3897/zookeys.1278.182033</pub-id></mixed-citation></tp:treatment-meta><tp:nomenclature><tp:taxon-name><object-id xmlns:xlink="http://www.w3.org/1999/xlink" content-type="arpha" xlink:type="simple">E5653E6F-E798-557F-B728-CB63D2BABB4A</object-id>
                        		<tp:taxon-name-part taxon-name-part-type="genus" reg="Arabella">Arabella</tp:taxon-name-part> <tp:taxon-name-part taxon-name-part-type="species" reg="gouqi">gouqi</tp:taxon-name-part>
                        	
                        		<object-id xmlns:xlink="http://www.w3.org/1999/xlink" content-type="zoobank" xlink:type="simple">https://zoobank.org/889762FB-831B-4372-A35D-3D0FAE9B1653</object-id>
                        	</tp:taxon-name><tp:taxon-status xmlns:xlink="http://www.w3.org/1999/xlink" xlink:type="simple">sp. nov.</tp:taxon-status><xref ref-type="fig" rid="F2">Figs 2A–F</xref><xref ref-type="fig" rid="F3">, 3A–H</xref><xref ref-type="fig" rid="F4">, 4A–D</xref></tp:nomenclature><tp:treatment-sec sec-type="Material examined"><title>Material examined.</title><p><bold><italic>Holotype</italic></bold>. • 1 complete specimen (CMSTT7): China: Zhejiang: Zhoushan; Gouqi Island, <named-content xmlns:xlink="http://www.w3.org/1999/xlink" content-type="dwc:verbatimCoordinates" xlink:type="simple">30°42.4546'N, 122°45.7676'E</named-content>, 20 m depth, 13 Oct 2025, Anton YE leg. <bold><italic>Paratypes</italic></bold>. 7 specimens: •  1 complete specimen (CMSTg13), <named-content xmlns:xlink="http://www.w3.org/1999/xlink" content-type="dwc:verbatimCoordinates" xlink:type="simple">30°42.2679'N, 122°45.7230'E</named-content>, 1 Dec 2024, other data same as holotype. •  3 complete specimens (CMSTT1, CMSTT2, CMSTT3), <named-content xmlns:xlink="http://www.w3.org/1999/xlink" content-type="dwc:verbatimCoordinates" xlink:type="simple">30°42.2963'N, 122°46.1492'E</named-content>, with other data the same as the holotype. •  3 specimens (CMSTT4, CMSTT5 incomplete, CMSTT6) <named-content xmlns:xlink="http://www.w3.org/1999/xlink" content-type="dwc:verbatimCoordinates" xlink:type="simple">30°42.4181'N, 122°46.1410'E</named-content>; other data same as holotype.</p></tp:treatment-sec><tp:treatment-sec sec-type="GenBank accession numbers"><title>GenBank accession numbers.</title><p><abbrev xmlns:xlink="http://www.w3.org/1999/xlink" xlink:title="mitochondrial cytochrome c oxidase subunit I" xlink:type="simple">COI</abbrev> gene: <ext-link xmlns:xlink="http://www.w3.org/1999/xlink" xlink:href="PV548907" ext-link-type="gen" xlink:type="simple">PV548907</ext-link>, <ext-link xmlns:xlink="http://www.w3.org/1999/xlink" xlink:href="PX495939" ext-link-type="gen" xlink:type="simple">PX495939</ext-link>, <ext-link xmlns:xlink="http://www.w3.org/1999/xlink" xlink:href="PX495940" ext-link-type="gen" xlink:type="simple">PX495940</ext-link>, <ext-link xmlns:xlink="http://www.w3.org/1999/xlink" xlink:href="PX495941" ext-link-type="gen" xlink:type="simple">PX495941</ext-link>, <ext-link xmlns:xlink="http://www.w3.org/1999/xlink" xlink:href="PX495942" ext-link-type="gen" xlink:type="simple">PX495942</ext-link>, <ext-link xmlns:xlink="http://www.w3.org/1999/xlink" xlink:href="PX495943" ext-link-type="gen" xlink:type="simple">PX495943</ext-link>, and <ext-link xmlns:xlink="http://www.w3.org/1999/xlink" xlink:href="PX495948" ext-link-type="gen" xlink:type="simple">PX495948</ext-link>. 16S gene: <ext-link xmlns:xlink="http://www.w3.org/1999/xlink" xlink:href="PX601586" ext-link-type="gen" xlink:type="simple">PX601586</ext-link>, <ext-link xmlns:xlink="http://www.w3.org/1999/xlink" xlink:href="PX610608" ext-link-type="gen" xlink:type="simple">PX610608</ext-link>, <ext-link xmlns:xlink="http://www.w3.org/1999/xlink" xlink:href="PX610609" ext-link-type="gen" xlink:type="simple">PX610609</ext-link>, and <ext-link xmlns:xlink="http://www.w3.org/1999/xlink" xlink:href="PX601587" ext-link-type="gen" xlink:type="simple">PX601587</ext-link>.</p></tp:treatment-sec><tp:treatment-sec sec-type="Etymology"><title>Etymology.</title><p>The specific name “<italic>gouqi</italic>” is obtained from the location where the specimens were collected, Gouqi Island, found in Zhejiang Province, China.</p></tp:treatment-sec><tp:treatment-sec sec-type="Diagnosis"><title>Diagnosis.</title><p>Prostomium tapers anteriorly, with four eyes in a concave arrangement. Peristomium forms double rings. Maxillae with five plate pairs. Shapes both symmetrical and asymmetrical; <abbrev xmlns:xlink="http://www.w3.org/1999/xlink" xlink:title="maxilla I" xlink:type="simple">MxI</abbrev> left bifid robust, right gracile falcate. Long right <abbrev xmlns:xlink="http://www.w3.org/1999/xlink" xlink:title="maxilla II" xlink:type="simple">MxII</abbrev>, short left <abbrev xmlns:xlink="http://www.w3.org/1999/xlink" xlink:title="maxilla II" xlink:type="simple">MxII</abbrev>. MxIII and MxIV with longest anterior-most tooth. MxV one tooth both sides. Maxillary carriers long and slender. Dorsal carriers longer than ventral. Short notopodial cirri. Prechaetal lobe rounded, shorter than chaetae. Posterior postchaetal lobe shorter than chaetae. Chaetae bilimbate, length decreases from median to both dorsal and ventral or dorsal to ventral only. Chaetae coarsely or finely serrated; ventralmost chaetae taper gradually to guards. Pygidium with one pair of distinct swollen pads.</p></tp:treatment-sec><tp:treatment-sec sec-type="Description"><title>Description.</title><p><bold><italic>Holotype</italic></bold>, complete specimen, 58 mm long with 308 chaetigers. Width, 2 mm at chaetiger 10 and 2.5 mm at the central part, including parapodia. <bold><italic>Paratypes</italic></bold>. 1 incomplete specimen, 103 mm long with 364 chaetigers. Width, 3 mm at chaetiger 10 and 3.2 mm at the central part, including parapodia. 3 complete specimens, 63–125 mm long with 330–524 chaetigers. Width, 1–3 mm at chaetiger 10 and 1.5–3.5 mm at the central part, including parapodia.</p><p>Body long, slender, dorsoventrally rounded, dorsal surface more convex. Widest centrally, maintaining width through most of its length, then gradually tapering to the pygidium. Preserved holotype and paratypes pale brown with dark spots forming dorsal lines throughout the body (Fig. <xref ref-type="fig" rid="F2">2A–C</xref>). Prostomium slightly shorter than peristomium. Posterior deeper than anterior end, dorsally in a slope, ventrally flattened with median groove from posterior to anterior (Fig. <xref ref-type="fig" rid="F2">2C, F</xref>). Prostomium eyes arranged in a concave shape. Median pair smaller than lateral (Fig. <xref ref-type="fig" rid="F2">2E</xref>). Peristomium of two distinct rings, both wider than prostomium (Fig. <xref ref-type="fig" rid="F2">2B, C, F</xref>).</p><fig id="F2" position="float" orientation="portrait"><object-id xmlns:xlink="http://www.w3.org/1999/xlink" content-type="doi" xlink:type="simple">10.3897/zookeys.1278.182033.figure2</object-id><object-id xmlns:xlink="http://www.w3.org/1999/xlink" content-type="arpha" xlink:type="simple">D1202A36-3427-5606-B5A5-CFBC82CFB719</object-id><label>Figure 2.</label><caption><p><italic><tp:taxon-name><tp:taxon-name-part taxon-name-part-type="genus" reg="Arabella">Arabella</tp:taxon-name-part> <tp:taxon-name-part taxon-name-part-type="species" reg="gouqi">gouqi</tp:taxon-name-part></tp:taxon-name></italic> sp. nov. holotype CMSTT7 (<bold>F</bold>), paratype CMSTT6 (<bold>A</bold>), paratype CMSTT4 (<bold>B</bold>, <bold>E</bold>), paratype CMSTT5 (<bold>C</bold>) and paratype CMSTT1(<bold>D</bold>). <bold>A</bold>. Complete body; <bold>B</bold>. Body, anterior dorsal view; <bold>C</bold>. Anterior, dorsolateral view; <bold>D</bold>. Pygidium ventrolateral view; <bold>E</bold>. Prostomium with four eyes; <bold>F</bold>. Anterior body, ventral lateral view. Scale bars: 7 mm (<bold>A</bold>); 4 mm (<bold>B</bold>–<bold>D</bold>); 12 mm (<bold>E</bold>); 15 mm (<bold>F</bold>).</p></caption><graphic xmlns:xlink="http://www.w3.org/1999/xlink" xlink:href="zookeys-1278-225_article-182033__-g002.jpg" id="oo_1614632.jpg" position="float" orientation="portrait" xlink:type="simple"><uri content-type="original_file" xlink:type="simple">https://binary.pensoft.net/fig/1614632</uri></graphic></fig><p>Mandibles black, connected by short ligament, positioned anterior to maxillae when retracted, cutting plates shorter than the mandibular carriers, inner edge shorter than lateral (Fig. <xref ref-type="fig" rid="F3">3G</xref>). Dorsal maxillary carriers paired widest anteriorly, poorly defined posteriorly; ventral carrier unpaired, widest anteriorly, tapers posteriorly. Ventral carrier is about 2/3 the length of dorsal carriers (Figs <xref ref-type="fig" rid="F3">3H</xref>, <xref ref-type="fig" rid="F4">4A</xref>, <xref ref-type="fig" rid="F4">4C</xref>). Maxillae with five pairs of plates, symmetrical (MxIII, MxIV and MxV) or asymmetrical (<abbrev xmlns:xlink="http://www.w3.org/1999/xlink" xlink:title="maxilla I" xlink:type="simple">MxI</abbrev> and <abbrev xmlns:xlink="http://www.w3.org/1999/xlink" xlink:title="maxilla II" xlink:type="simple">MxII</abbrev>). <abbrev xmlns:xlink="http://www.w3.org/1999/xlink" xlink:title="maxilla I" xlink:type="simple">MxI</abbrev> left bifid robust, right gracile falcate. Long right <abbrev xmlns:xlink="http://www.w3.org/1999/xlink" xlink:title="maxilla II" xlink:type="simple">MxII</abbrev>, short left MXII. MxIII and MxIV with the longest anterior-most tooth, and MxV with one tooth on both sides. Maxillary formula: <abbrev xmlns:xlink="http://www.w3.org/1999/xlink" xlink:title="maxilla I" xlink:type="simple">MxI</abbrev> teeth (2, (6–7)) + (1, (8–9)); <abbrev xmlns:xlink="http://www.w3.org/1999/xlink" xlink:title="maxilla II" xlink:type="simple">MxII</abbrev> teeth (8–9) + (17–18); MxIII teeth 6+6; MxIV teeth 5+5; MxV teeth 1+1. (Fig. <xref ref-type="fig" rid="F4">4A, B</xref>).</p><fig id="F3" position="float" orientation="portrait"><object-id xmlns:xlink="http://www.w3.org/1999/xlink" content-type="doi" xlink:type="simple">10.3897/zookeys.1278.182033.figure3</object-id><object-id xmlns:xlink="http://www.w3.org/1999/xlink" content-type="arpha" xlink:type="simple">32947981-8E44-527D-9858-F016815B914B</object-id><label>Figure 3.</label><caption><p><italic><tp:taxon-name><tp:taxon-name-part taxon-name-part-type="genus" reg="Arabella">Arabella</tp:taxon-name-part> <tp:taxon-name-part taxon-name-part-type="species" reg="gouqi">gouqi</tp:taxon-name-part></tp:taxon-name></italic> sp. nov. holotype CMSTT7 (<bold>F</bold>), paratype CMSTT4 (<bold>B</bold>, <bold>D</bold>, <bold>E</bold>), paratype CMSTT5 (<bold>H</bold>), and paratype CMSTT6 (<bold>A</bold>, <bold>C</bold>, <bold>G</bold>). <bold>A</bold>. Left parapodium 22 (arrow pointing to a notopodial cirri); <bold>B</bold>. Right parapodium 24 (arrow pointing to a notopodial cirri); <bold>C</bold>. Right parapodium 22 (arrow pointing to the ventralmost chaetae); <bold>D</bold>. Ventralmost chaetae, right parapodium 23; <bold>E</bold>. Dorsal and mediodorsal chaetae, left parapodium 25 (arrow pointing to coarsely serrated); <bold>F</bold>. Right parapodium 37; <bold>G</bold>. Mandibles; <bold>H</bold>. Ventral carrier. Scale bars: 8 mm (<bold>A</bold>, <bold>B</bold>); 2.8 mm (<bold>C</bold>, <bold>F</bold>); 1 mm (<bold>D</bold>, <bold>E</bold>); 3 mm (<bold>G</bold>, <bold>H</bold>).</p></caption><graphic xmlns:xlink="http://www.w3.org/1999/xlink" xlink:href="zookeys-1278-225_article-182033__-g003.jpg" id="oo_1614633.jpg" position="float" orientation="portrait" xlink:type="simple"><uri content-type="original_file" xlink:type="simple">https://binary.pensoft.net/fig/1614633</uri></graphic></fig><fig id="F4" position="float" orientation="portrait"><object-id xmlns:xlink="http://www.w3.org/1999/xlink" content-type="doi" xlink:type="simple">10.3897/zookeys.1278.182033.figure4</object-id><object-id xmlns:xlink="http://www.w3.org/1999/xlink" content-type="arpha" xlink:type="simple">0CB63D52-7428-56D8-B8F3-959C551DE4AD</object-id><label>Figure 4.</label><caption><p><italic><tp:taxon-name><tp:taxon-name-part taxon-name-part-type="genus" reg="Arabella">Arabella</tp:taxon-name-part> <tp:taxon-name-part taxon-name-part-type="species" reg="gouqi">gouqi</tp:taxon-name-part></tp:taxon-name></italic> sp. nov. holotype CMSTT7 (<bold>A</bold>, <bold>B</bold>), paratype CMSTg13 (<bold>C</bold>), and paratype CMSTT4 (<bold>D</bold>). <bold>A</bold>. Maxillae (including ventral and dorsal carriers); <bold>B</bold>. Maxillae I–V; <bold>C</bold>. Dorsal carriers; <bold>D</bold>. Right parapodium 23 (arrow pointing to a notoacicula). Scale bars: 5 mm (<bold>A</bold>, <bold>C</bold>); 4 mm (<bold>B</bold>); 2.5 mm (<bold>D</bold>).</p></caption><graphic xmlns:xlink="http://www.w3.org/1999/xlink" xlink:href="zookeys-1278-225_article-182033__-g004.jpg" id="oo_1614634.jpg" position="float" orientation="portrait" xlink:type="simple"><uri content-type="original_file" xlink:type="simple">https://binary.pensoft.net/fig/1614634</uri></graphic></fig><p>Prechaetal lobe rounded, shorter than chaetae. Posterior postchaetal lobe elongate but shorter than chaetae (Figs <xref ref-type="fig" rid="F3">3A</xref>, <xref ref-type="fig" rid="F3">3B</xref>, <xref ref-type="fig" rid="F4">4D</xref>). Short notopodial cirri present, observed clearly at the anterior and central chaetigers (Fig. <xref ref-type="fig" rid="F3">3A, B</xref>). 3 notoaciculae present shorter than prechaetal lobe, neuroaciculae not observed (Fig. <xref ref-type="fig" rid="F4">4D</xref>). 5 to 7 bilimbate chaetae present (the number varies between specimens, but consistent throughout the body), dorsal or mediodorsal chaetae longer than others. Chaetae coarsely serrated (mediodorsal chaetae) or finely serrated (other chaetae), ventralmost chaetae taper gradually to guards (Figs <xref ref-type="fig" rid="F3">3A–F</xref>, <xref ref-type="fig" rid="F4">4D</xref>). Chaetal length decreases from median to both dorsal and ventral or dorsal to ventral only (Figs <xref ref-type="fig" rid="F3">3A</xref>, <xref ref-type="fig" rid="F3">3B</xref>, <xref ref-type="fig" rid="F3">3F</xref>, <xref ref-type="fig" rid="F4">4D</xref>). Pygidium with two distinct swollen pads (Fig. <xref ref-type="fig" rid="F2">2D</xref>).</p></tp:treatment-sec><tp:treatment-sec sec-type="Distribution"><title>Distribution.</title><p>Currently known only from mussel farms in the sea off the coast of Gouqi Island in Zhejiang, China.</p></tp:treatment-sec><tp:treatment-sec sec-type="Habitat"><title>Habitat.</title><p>Specimens of <italic><tp:taxon-name><tp:taxon-name-part taxon-name-part-type="genus" reg="Arabella">A.</tp:taxon-name-part> <tp:taxon-name-part taxon-name-part-type="species" reg="gouqi">gouqi</tp:taxon-name-part></tp:taxon-name></italic> sp. nov. were obtained from the ropes used to hold mussels in mussel farms. The ropes were submerged in seawater to a depth of approximately 20 m.</p></tp:treatment-sec><tp:treatment-sec sec-type="Remarks"><title>Remarks.</title><p><italic><tp:taxon-name><tp:taxon-name-part taxon-name-part-type="genus" reg="Arabella">Arabella</tp:taxon-name-part> <tp:taxon-name-part taxon-name-part-type="species" reg="gouqi">gouqi</tp:taxon-name-part></tp:taxon-name></italic> sp. nov. is characterized by a combination of the following features: a pygidium with two distinct swollen pads; short notopodial cirri; gradually tapering ventralmost chaetae; a bifid robust left <abbrev xmlns:xlink="http://www.w3.org/1999/xlink" xlink:title="maxilla I" xlink:type="simple">MxI</abbrev>; a gracile falcate right <abbrev xmlns:xlink="http://www.w3.org/1999/xlink" xlink:title="maxilla I" xlink:type="simple">MxI</abbrev>; a short left <abbrev xmlns:xlink="http://www.w3.org/1999/xlink" xlink:title="maxilla II" xlink:type="simple">MxII</abbrev>; and a long right <abbrev xmlns:xlink="http://www.w3.org/1999/xlink" xlink:title="maxilla II" xlink:type="simple">MxII</abbrev>.</p><p>The gradually tapering ventralmost chaetae have also been reported in <italic><tp:taxon-name><tp:taxon-name-part taxon-name-part-type="genus" reg="Arabella">A.</tp:taxon-name-part> <tp:taxon-name-part taxon-name-part-type="species" reg="iricolor">iricolor</tp:taxon-name-part></tp:taxon-name></italic><xref ref-type="bibr" rid="B37">Montagu 1804</xref>, <italic><tp:taxon-name><tp:taxon-name-part taxon-name-part-type="genus" reg="Arabella">A.</tp:taxon-name-part> <tp:taxon-name-part taxon-name-part-type="species" reg="semimaculata">semimaculata</tp:taxon-name-part></tp:taxon-name></italic> Moore, 1911, <italic><tp:taxon-name><tp:taxon-name-part taxon-name-part-type="genus" reg="Arabella">Arabella</tp:taxon-name-part> <tp:taxon-name-part taxon-name-part-type="species" reg="turbidiricolor">turbidiricolor</tp:taxon-name-part></tp:taxon-name></italic> (<xref ref-type="bibr" rid="B25">Kang et al. 2024</xref>), <italic><tp:taxon-name><tp:taxon-name-part taxon-name-part-type="genus" reg="Arabella">A.</tp:taxon-name-part> <tp:taxon-name-part taxon-name-part-type="species" reg="protomutans">protomutans</tp:taxon-name-part></tp:taxon-name></italic> Orensanz, 1990, <italic><tp:taxon-name><tp:taxon-name-part taxon-name-part-type="genus" reg="Arabella">Arabella</tp:taxon-name-part> <tp:taxon-name-part taxon-name-part-type="species" reg="aracaensis">aracaensis</tp:taxon-name-part></tp:taxon-name></italic> Steiner &amp; Amaral, 2009, <italic><tp:taxon-name><tp:taxon-name-part taxon-name-part-type="genus" reg="Arabella">Arabella</tp:taxon-name-part> <tp:taxon-name-part taxon-name-part-type="species" reg="pulvinata">pulvinata</tp:taxon-name-part></tp:taxon-name></italic> Zanol &amp; Ruta, 2015, <italic><tp:taxon-name><tp:taxon-name-part taxon-name-part-type="genus" reg="Arabella">Arabella</tp:taxon-name-part> <tp:taxon-name-part taxon-name-part-type="species" reg="logani">logani</tp:taxon-name-part></tp:taxon-name></italic> Crossland, 1924, <italic><tp:taxon-name><tp:taxon-name-part taxon-name-part-type="genus" reg="Arabella">Arabella</tp:taxon-name-part> <tp:taxon-name-part taxon-name-part-type="species" reg="longicirrata">longicirrata</tp:taxon-name-part></tp:taxon-name></italic> Hartmann-Schröder, 1979, <italic><tp:taxon-name><tp:taxon-name-part taxon-name-part-type="genus" reg="Arabella">Arabella</tp:taxon-name-part> <tp:taxon-name-part taxon-name-part-type="species" reg="pectinata">pectinata</tp:taxon-name-part></tp:taxon-name></italic> Fauchald, 1970, <italic><tp:taxon-name><tp:taxon-name-part taxon-name-part-type="genus" reg="Arabella">A.</tp:taxon-name-part> <tp:taxon-name-part taxon-name-part-type="species" reg="umgazanae">umgazanae</tp:taxon-name-part></tp:taxon-name></italic>, and <italic><tp:taxon-name><tp:taxon-name-part taxon-name-part-type="genus" reg="Arabella">A.</tp:taxon-name-part> <tp:taxon-name-part taxon-name-part-type="species" reg="ampulliformis">ampulliformis</tp:taxon-name-part></tp:taxon-name></italic> Darbyshire &amp; Kara, 2024.</p><p>However, <italic><tp:taxon-name><tp:taxon-name-part taxon-name-part-type="genus" reg="Arabella">A.</tp:taxon-name-part> <tp:taxon-name-part taxon-name-part-type="species" reg="iricolor">iricolor</tp:taxon-name-part></tp:taxon-name></italic>, <italic><tp:taxon-name><tp:taxon-name-part taxon-name-part-type="genus" reg="Arabella">A.</tp:taxon-name-part> <tp:taxon-name-part taxon-name-part-type="species" reg="semimaculata">semimaculata</tp:taxon-name-part></tp:taxon-name></italic>, <italic><tp:taxon-name><tp:taxon-name-part taxon-name-part-type="genus" reg="Arabella">A.</tp:taxon-name-part> <tp:taxon-name-part taxon-name-part-type="species" reg="aracaensis">aracaensis</tp:taxon-name-part></tp:taxon-name></italic>, <italic><tp:taxon-name><tp:taxon-name-part taxon-name-part-type="genus" reg="Arabella">A.</tp:taxon-name-part> <tp:taxon-name-part taxon-name-part-type="species" reg="pulvinata">pulvinata</tp:taxon-name-part></tp:taxon-name></italic>, <italic><tp:taxon-name><tp:taxon-name-part taxon-name-part-type="genus" reg="Arabella">A.</tp:taxon-name-part> <tp:taxon-name-part taxon-name-part-type="species" reg="longicirrata">longicirrata</tp:taxon-name-part></tp:taxon-name></italic>, and <italic><tp:taxon-name><tp:taxon-name-part taxon-name-part-type="genus" reg="Arabella">A.</tp:taxon-name-part> <tp:taxon-name-part taxon-name-part-type="species" reg="turbidiricolor">turbidiricolor</tp:taxon-name-part></tp:taxon-name></italic> are easily distinguished from <italic><tp:taxon-name><tp:taxon-name-part taxon-name-part-type="genus" reg="Arabella">A.</tp:taxon-name-part> <tp:taxon-name-part taxon-name-part-type="species" reg="gouqi">gouqi</tp:taxon-name-part></tp:taxon-name></italic> sp. nov. by having a unidentate left <abbrev xmlns:xlink="http://www.w3.org/1999/xlink" xlink:title="maxilla I" xlink:type="simple">MxI</abbrev> (vs. a bidentate left <abbrev xmlns:xlink="http://www.w3.org/1999/xlink" xlink:title="maxilla I" xlink:type="simple">MxI</abbrev> in <italic><tp:taxon-name><tp:taxon-name-part taxon-name-part-type="genus" reg="Arabella">A.</tp:taxon-name-part> <tp:taxon-name-part taxon-name-part-type="species" reg="gouqi">gouqi</tp:taxon-name-part></tp:taxon-name></italic> sp. nov.) (<xref ref-type="bibr" rid="B40">Moore 1911</xref>; <xref ref-type="bibr" rid="B22">Hartmann-Schröder 1979</xref>; <xref ref-type="bibr" rid="B3">Blake et al. 1995</xref>; <xref ref-type="bibr" rid="B53">Steiner and Amaral 2009</xref>; <xref ref-type="bibr" rid="B63">Zanol and Ruta 2015</xref>; <xref ref-type="bibr" rid="B12">Darbyshire and Kara 2024</xref>; <xref ref-type="bibr" rid="B25">Kang et al. 2024</xref>). Other <italic><tp:taxon-name><tp:taxon-name-part taxon-name-part-type="genus" reg="Arabella">Arabella</tp:taxon-name-part></tp:taxon-name></italic> species reported as having a unidentate left <abbrev xmlns:xlink="http://www.w3.org/1999/xlink" xlink:title="maxilla I" xlink:type="simple">MxI</abbrev> are as follows: <italic><tp:taxon-name><tp:taxon-name-part taxon-name-part-type="genus" reg="Arabella">Arabella</tp:taxon-name-part> <tp:taxon-name-part taxon-name-part-type="species" reg="cincta">cincta</tp:taxon-name-part></tp:taxon-name></italic> Hartmann-Schröder, 1962, from Chile; <italic><tp:taxon-name><tp:taxon-name-part taxon-name-part-type="genus" reg="Arabella">Arabella</tp:taxon-name-part> <tp:taxon-name-part taxon-name-part-type="species" reg="coeca">coeca</tp:taxon-name-part></tp:taxon-name></italic> Fauvel, 1940, from the Adriatic Sea; <italic><tp:taxon-name><tp:taxon-name-part taxon-name-part-type="genus" reg="Arabella">Arabella</tp:taxon-name-part> <tp:taxon-name-part taxon-name-part-type="species" reg="monroi">monroi</tp:taxon-name-part></tp:taxon-name></italic> Colbath, 1989, from Ecuador; <italic><tp:taxon-name><tp:taxon-name-part taxon-name-part-type="genus" reg="Arabella">Arabella</tp:taxon-name-part> <tp:taxon-name-part taxon-name-part-type="species" reg="robusta">robusta</tp:taxon-name-part></tp:taxon-name></italic> Zanol &amp; Ruta, 2015, from Australia; <italic><tp:taxon-name><tp:taxon-name-part taxon-name-part-type="genus" reg="Arabella">Arabella</tp:taxon-name-part> <tp:taxon-name-part taxon-name-part-type="species" reg="atlantica">atlantica</tp:taxon-name-part></tp:taxon-name></italic> Crossland, 1924, from the Cape Verde Islands; <italic><tp:taxon-name><tp:taxon-name-part taxon-name-part-type="genus" reg="Arabella">Arabella</tp:taxon-name-part> <tp:taxon-name-part taxon-name-part-type="species" reg="endonata">endonata</tp:taxon-name-part></tp:taxon-name></italic>; and <italic><tp:taxon-name><tp:taxon-name-part taxon-name-part-type="genus" reg="Arabella">Arabella</tp:taxon-name-part> <tp:taxon-name-part taxon-name-part-type="species" reg="longipedata">longipedata</tp:taxon-name-part></tp:taxon-name></italic> Monro, 1931, from Australia.</p><p>Of the species introduced above, <italic><tp:taxon-name><tp:taxon-name-part taxon-name-part-type="genus" reg="Arabella">A.</tp:taxon-name-part> <tp:taxon-name-part taxon-name-part-type="species" reg="logani">logani</tp:taxon-name-part></tp:taxon-name></italic> Crossland, 1924, reported from the Gulf of Suez, Egypt, is very close to <italic><tp:taxon-name><tp:taxon-name-part taxon-name-part-type="genus" reg="Arabella">A.</tp:taxon-name-part> <tp:taxon-name-part taxon-name-part-type="species" reg="gouqi">gouqi</tp:taxon-name-part></tp:taxon-name></italic> sp. nov. in the shapes of <abbrev xmlns:xlink="http://www.w3.org/1999/xlink" xlink:title="maxilla I" xlink:type="simple">MxI</abbrev> and <abbrev xmlns:xlink="http://www.w3.org/1999/xlink" xlink:title="maxilla II" xlink:type="simple">MxII</abbrev>, the pygidium, the ventralmost chaetae, and the length of the posterior postchaetal lobe in relation to the chaetae. However, the original description by <xref ref-type="bibr" rid="B9">Crossland (1924)</xref> shows clearly the presence of five notoaciculae in <italic><tp:taxon-name><tp:taxon-name-part taxon-name-part-type="genus" reg="Arabella">A.</tp:taxon-name-part> <tp:taxon-name-part taxon-name-part-type="species" reg="logani">logani</tp:taxon-name-part></tp:taxon-name></italic> that differ from <italic><tp:taxon-name><tp:taxon-name-part taxon-name-part-type="genus" reg="Arabella">A.</tp:taxon-name-part> <tp:taxon-name-part taxon-name-part-type="species" reg="gouqi">gouqi</tp:taxon-name-part></tp:taxon-name></italic> sp. nov., which has three notoaciculae. Moreover, <italic><tp:taxon-name><tp:taxon-name-part taxon-name-part-type="genus" reg="Arabella">A.</tp:taxon-name-part> <tp:taxon-name-part taxon-name-part-type="species" reg="logani">logani</tp:taxon-name-part></tp:taxon-name></italic> has 8 chaetae in anterior chaetigers, which outnumber the 5 to 7 chaetae in <italic><tp:taxon-name><tp:taxon-name-part taxon-name-part-type="genus" reg="Arabella">A.</tp:taxon-name-part> <tp:taxon-name-part taxon-name-part-type="species" reg="gouqi">gouqi</tp:taxon-name-part></tp:taxon-name></italic> sp. nov. (<xref ref-type="bibr" rid="B12">Darbyshire and Kara 2024</xref>). <italic><tp:taxon-name><tp:taxon-name-part taxon-name-part-type="genus" reg="Arabella">Arabella</tp:taxon-name-part> <tp:taxon-name-part taxon-name-part-type="species" reg="umgazanae">umgazanae</tp:taxon-name-part></tp:taxon-name></italic> Darbyshire &amp; Kara, 2024, (described from Mngazana, South Africa) is closer to <italic><tp:taxon-name><tp:taxon-name-part taxon-name-part-type="genus" reg="Arabella">A.</tp:taxon-name-part> <tp:taxon-name-part taxon-name-part-type="species" reg="gouqi">gouqi</tp:taxon-name-part></tp:taxon-name></italic> sp. nov. in having gradually tapering ventralmost chaetae, short notopodial cirri, a bifid left <abbrev xmlns:xlink="http://www.w3.org/1999/xlink" xlink:title="maxilla I" xlink:type="simple">MxI</abbrev>, and a pygidium with one pair of swollen pads. However, the two species can be primarily distinguished by the shape of the pygidial lobes: in <italic><tp:taxon-name><tp:taxon-name-part taxon-name-part-type="genus" reg="Arabella">A.</tp:taxon-name-part> <tp:taxon-name-part taxon-name-part-type="species" reg="umgazanae">umgazanae</tp:taxon-name-part></tp:taxon-name></italic>, the lobes are semicircular (vs. circular/round lobes in <italic><tp:taxon-name><tp:taxon-name-part taxon-name-part-type="genus" reg="Arabella">A.</tp:taxon-name-part> <tp:taxon-name-part taxon-name-part-type="species" reg="gouqi">gouqi</tp:taxon-name-part></tp:taxon-name></italic> sp. nov.). There are also some differences in the number of teeth on MXI, MXII, and MXIV. In addition, in <italic><tp:taxon-name><tp:taxon-name-part taxon-name-part-type="genus" reg="Arabella">A.</tp:taxon-name-part> <tp:taxon-name-part taxon-name-part-type="species" reg="umgazanae">umgazanae</tp:taxon-name-part></tp:taxon-name></italic>, chaetae decrease in length from dorsal to ventral in all parapodia (vs. chaetal length decreases from median to both dorsal and ventral, or from dorsal to ventral, in <italic><tp:taxon-name><tp:taxon-name-part taxon-name-part-type="genus" reg="Arabella">A.</tp:taxon-name-part> <tp:taxon-name-part taxon-name-part-type="species" reg="gouqi">gouqi</tp:taxon-name-part></tp:taxon-name></italic> sp. nov.).</p><p>Moreover, <italic><tp:taxon-name><tp:taxon-name-part taxon-name-part-type="genus" reg="Arabella">A.</tp:taxon-name-part> <tp:taxon-name-part taxon-name-part-type="species" reg="protomutans">protomutans</tp:taxon-name-part></tp:taxon-name></italic> is similar to <italic><tp:taxon-name><tp:taxon-name-part taxon-name-part-type="genus" reg="Arabella">A.</tp:taxon-name-part> <tp:taxon-name-part taxon-name-part-type="species" reg="gouqi">gouqi</tp:taxon-name-part></tp:taxon-name></italic> sp. nov. in the shape of <abbrev xmlns:xlink="http://www.w3.org/1999/xlink" xlink:title="maxilla I" xlink:type="simple">MxI</abbrev> and <abbrev xmlns:xlink="http://www.w3.org/1999/xlink" xlink:title="maxilla II" xlink:type="simple">MxII</abbrev>, the pygidium, the ventralmost chaetae, and the length of the posterior postchaetal lobe in relation to the chaetae. However, the two species differ in the denticulation of maxillae II and III (<xref ref-type="bibr" rid="B44">Orensanz 1990</xref>). <italic><tp:taxon-name><tp:taxon-name-part taxon-name-part-type="genus" reg="Arabella">Arabella</tp:taxon-name-part> <tp:taxon-name-part taxon-name-part-type="species" reg="pectinata">pectinata</tp:taxon-name-part></tp:taxon-name></italic> Fauchald, 1970, (from Mexico, eastern Pacific) has all teeth evenly long in maxillae III and IV; in addition, each tooth has a short blunt tip; however, <italic><tp:taxon-name><tp:taxon-name-part taxon-name-part-type="genus" reg="Arabella">A.</tp:taxon-name-part> <tp:taxon-name-part taxon-name-part-type="species" reg="gouqi">gouqi</tp:taxon-name-part></tp:taxon-name></italic> sp. nov. has alternately long and short teeth, with sharp tips and the longest anterior-most tooth in MxIII and MxIV (<xref ref-type="bibr" rid="B13">Fauchald 1970</xref>; <xref ref-type="bibr" rid="B25">Kang et al. 2024</xref>). On the other hand, <italic><tp:taxon-name><tp:taxon-name-part taxon-name-part-type="genus" reg="Arabella">A.</tp:taxon-name-part> <tp:taxon-name-part taxon-name-part-type="species" reg="ampulliformis">ampulliformis</tp:taxon-name-part></tp:taxon-name></italic> Darbyshire &amp; Kara, 2024, (reported from the UK) is distinguished from <italic><tp:taxon-name><tp:taxon-name-part taxon-name-part-type="genus" reg="Arabella">A.</tp:taxon-name-part> <tp:taxon-name-part taxon-name-part-type="species" reg="gouqi">gouqi</tp:taxon-name-part></tp:taxon-name></italic> sp. nov. in possessing a pygidium with two pygidial lobes extended into short, stout cirri, ampulliform in lateral view (vs. a pygidium with two swollen pads in <italic><tp:taxon-name><tp:taxon-name-part taxon-name-part-type="genus" reg="Arabella">A.</tp:taxon-name-part> <tp:taxon-name-part taxon-name-part-type="species" reg="gouqi">gouqi</tp:taxon-name-part></tp:taxon-name></italic> sp. nov.)</p><p>Of <italic><tp:taxon-name><tp:taxon-name-part taxon-name-part-type="genus" reg="Arabella">A.</tp:taxon-name-part> <tp:taxon-name-part taxon-name-part-type="species" reg="iricolor">iricolor</tp:taxon-name-part></tp:taxon-name></italic> described outside of its original Europe (<xref ref-type="bibr" rid="B37">Montagu 1804</xref>) and before redescription by <xref ref-type="bibr" rid="B12">Darbyshire and Kara (2024)</xref>, including those from America (<xref ref-type="bibr" rid="B8">Colbath 1989</xref>), Brazil (<xref ref-type="bibr" rid="B52">Ribeiro et al. 2018</xref>), Pakistan (<xref ref-type="bibr" rid="B41">Mustaquim 2000</xref>), Australia (<xref ref-type="bibr" rid="B3">Blake et al. 1995</xref>; <xref ref-type="bibr" rid="B63">Zanol and Ruta 2015</xref>), and Mexico (<xref ref-type="bibr" rid="B13">Fauchald 1970</xref>), all were described as having gradually tapering ventralmost chaetae, similar to <italic><tp:taxon-name><tp:taxon-name-part taxon-name-part-type="genus" reg="Arabella">A.</tp:taxon-name-part> <tp:taxon-name-part taxon-name-part-type="species" reg="gouqi">gouqi</tp:taxon-name-part></tp:taxon-name></italic> sp. nov. However, with the exception of specimens from Pakistan for which the pygidium shape is unknown, the rest were described with a pygidium bearing at least two cirri (vs. two swollen pads in <italic><tp:taxon-name><tp:taxon-name-part taxon-name-part-type="genus" reg="Arabella">A.</tp:taxon-name-part> <tp:taxon-name-part taxon-name-part-type="species" reg="gouqi">gouqi</tp:taxon-name-part></tp:taxon-name></italic> sp. nov.). Other specimens from Caribbean (<xref ref-type="bibr" rid="B57">Treadwell 1921</xref>) and Japan (<xref ref-type="bibr" rid="B24">Imajima and Hartman 1964</xref>; <xref ref-type="bibr" rid="B58">Uchida 1968</xref>) were also described with a pygidium of at least two cirri, which differs from the two swollen pads in <italic><tp:taxon-name><tp:taxon-name-part taxon-name-part-type="genus" reg="Arabella">A.</tp:taxon-name-part> <tp:taxon-name-part taxon-name-part-type="species" reg="gouqi">gouqi</tp:taxon-name-part></tp:taxon-name></italic> sp. nov.</p><p>Comparisons of <italic><tp:taxon-name><tp:taxon-name-part taxon-name-part-type="genus" reg="Arabella">A.</tp:taxon-name-part> <tp:taxon-name-part taxon-name-part-type="species" reg="gouqi">gouqi</tp:taxon-name-part></tp:taxon-name></italic> sp. nov. with other <italic><tp:taxon-name><tp:taxon-name-part taxon-name-part-type="genus" reg="Arabella">Arabella</tp:taxon-name-part></tp:taxon-name></italic> species reported from China, such as <italic><tp:taxon-name><tp:taxon-name-part taxon-name-part-type="genus" reg="Arabella">Arabella</tp:taxon-name-part> <tp:taxon-name-part taxon-name-part-type="species" reg="renierii">renierii</tp:taxon-name-part></tp:taxon-name></italic> Grube, 1877, are challenging due to the lack of detailed morphological descriptions from its original description. Other samples were reported as <italic><tp:taxon-name><tp:taxon-name-part taxon-name-part-type="genus" reg="Arabella">A.</tp:taxon-name-part> <tp:taxon-name-part taxon-name-part-type="species" reg="iricolor">iricolor</tp:taxon-name-part></tp:taxon-name></italic> (<xref ref-type="bibr" rid="B59">Wang and Huang 1993</xref>; <xref ref-type="bibr" rid="B65">Zhou et al. 2010</xref>), but currently no updated morphological features are available for comparison. <italic><tp:taxon-name><tp:taxon-name-part taxon-name-part-type="genus" reg="Arabella">Arabella</tp:taxon-name-part> <tp:taxon-name-part taxon-name-part-type="species" reg="mutans">mutans</tp:taxon-name-part></tp:taxon-name></italic> Chamberlin, 1919, was listed as one of the species found in the East China Sea by <xref ref-type="bibr" rid="B33">Liu (2008)</xref>. If the material from China resembles the original description, then <italic><tp:taxon-name><tp:taxon-name-part taxon-name-part-type="genus" reg="Arabella">Arabella</tp:taxon-name-part> <tp:taxon-name-part taxon-name-part-type="species" reg="mutans">mutans</tp:taxon-name-part></tp:taxon-name></italic> is easily distinguished from <italic><tp:taxon-name><tp:taxon-name-part taxon-name-part-type="genus" reg="Arabella">A.</tp:taxon-name-part> <tp:taxon-name-part taxon-name-part-type="species" reg="gouqi">gouqi</tp:taxon-name-part></tp:taxon-name></italic> sp. nov. in having abruptly tapering ventralmost chaetae and a pygidium with four cirri (vs. gradually tapering ventralmost chaetae and two swollen pads in <italic><tp:taxon-name><tp:taxon-name-part taxon-name-part-type="genus" reg="Arabella">A.</tp:taxon-name-part> <tp:taxon-name-part taxon-name-part-type="species" reg="gouqi">gouqi</tp:taxon-name-part></tp:taxon-name></italic> sp. nov.) (<xref ref-type="bibr" rid="B6">Chamberlin 1919</xref>; <xref ref-type="bibr" rid="B63">Zanol and Ruta 2015</xref>).</p><p><italic><tp:taxon-name><tp:taxon-name-part taxon-name-part-type="genus" reg="Arabella">Arabella</tp:taxon-name-part> <tp:taxon-name-part taxon-name-part-type="species" reg="zonata">zonata</tp:taxon-name-part></tp:taxon-name></italic> Moore, 1903, reported from Japan, can easily be distinguished from <italic><tp:taxon-name><tp:taxon-name-part taxon-name-part-type="genus" reg="Arabella">A.</tp:taxon-name-part> <tp:taxon-name-part taxon-name-part-type="species" reg="gouqi">gouqi</tp:taxon-name-part></tp:taxon-name></italic> sp. nov. by having a pygidium with a pair of short lateral cirri (<xref ref-type="bibr" rid="B39">Moore 1903</xref>; <xref ref-type="bibr" rid="B20">Hartman 1942</xref>) (vs. a pygidium forming two swollen pads with no cirri in <italic><tp:taxon-name><tp:taxon-name-part taxon-name-part-type="genus" reg="Arabella">A.</tp:taxon-name-part> <tp:taxon-name-part taxon-name-part-type="species" reg="gouqi">gouqi</tp:taxon-name-part></tp:taxon-name></italic> sp. nov.). Other <italic><tp:taxon-name><tp:taxon-name-part taxon-name-part-type="genus" reg="Arabella">Arabella</tp:taxon-name-part></tp:taxon-name></italic> species, including <italic><tp:taxon-name><tp:taxon-name-part taxon-name-part-type="genus" reg="Arabella">Arabella</tp:taxon-name-part> <tp:taxon-name-part taxon-name-part-type="species" reg="mutans">mutans</tp:taxon-name-part></tp:taxon-name></italic>, Chamberlin, 1919, from Chile, and <italic><tp:taxon-name><tp:taxon-name-part taxon-name-part-type="genus" reg="Arabella">Arabella</tp:taxon-name-part> <tp:taxon-name-part taxon-name-part-type="species" reg="panamensis">panamensis</tp:taxon-name-part></tp:taxon-name></italic> Colbath, 1989, from Costa Rica, were all described as having abruptly tapering ventralmost chaetae (<xref ref-type="bibr" rid="B8">Colbath 1989</xref>; <xref ref-type="bibr" rid="B53">Steiner and Amaral 2009</xref>; <xref ref-type="bibr" rid="B63">Zanol and Ruta 2015</xref>). This feature differs from <italic><tp:taxon-name><tp:taxon-name-part taxon-name-part-type="genus" reg="Arabella">A.</tp:taxon-name-part> <tp:taxon-name-part taxon-name-part-type="species" reg="gouqi">gouqi</tp:taxon-name-part></tp:taxon-name></italic> sp. nov., which is characterized by gradually tapering ventralmost chaetae. <italic><tp:taxon-name><tp:taxon-name-part taxon-name-part-type="genus" reg="Arabella">Arabella</tp:taxon-name-part> <tp:taxon-name-part taxon-name-part-type="species" reg="iridescens">iridescens</tp:taxon-name-part></tp:taxon-name></italic> Treadwell, 1906, reported from Hawaii (<xref ref-type="bibr" rid="B20">Hartman 1942</xref>), is easily differentiated from <italic><tp:taxon-name><tp:taxon-name-part taxon-name-part-type="genus" reg="Arabella">A.</tp:taxon-name-part> <tp:taxon-name-part taxon-name-part-type="species" reg="gouqi">gouqi</tp:taxon-name-part></tp:taxon-name></italic> sp. nov. through the shape of right MXI and MXII. <italic><tp:taxon-name><tp:taxon-name-part taxon-name-part-type="genus" reg="Arabella">Arabella</tp:taxon-name-part> <tp:taxon-name-part taxon-name-part-type="species" reg="iridescens">iridescens</tp:taxon-name-part></tp:taxon-name></italic> has a right MXI roughly triangular in outline (vs. gracile falcate right MXI in <italic><tp:taxon-name><tp:taxon-name-part taxon-name-part-type="genus" reg="Arabella">A.</tp:taxon-name-part> <tp:taxon-name-part taxon-name-part-type="species" reg="gouqi">gouqi</tp:taxon-name-part></tp:taxon-name></italic> sp. nov.).</p></tp:treatment-sec><ref-list><ref id="B37"><mixed-citation xmlns:xlink="http://www.w3.org/1999/xlink" xlink:type="simple">Montagu G (1804) Description of several marine animals found on the south coast of Devonshire. Transactions of the Linnean Society of London 7(1): 61–85. <ext-link xlink:href="10.1111/j.1096-3642.1804.tb00282.x" ext-link-type="doi" xlink:type="simple">https://doi.org/10.1111/j.1096-3642.1804.tb00282.x</ext-link></mixed-citation></ref><ref id="B25"><mixed-citation xmlns:xlink="http://www.w3.org/1999/xlink" xlink:type="simple">Kang SH, Jeong YS, Choi HK, Yoon SM (2024) A New Species of <italic><tp:taxon-name><tp:taxon-name-part taxon-name-part-type="genus">Arabella</tp:taxon-name-part></tp:taxon-name></italic> (<tp:taxon-name><tp:taxon-name-part taxon-name-part-type="phylum">Annelida</tp:taxon-name-part></tp:taxon-name>, <tp:taxon-name><tp:taxon-name-part taxon-name-part-type="class">Polychaeta</tp:taxon-name-part></tp:taxon-name>, <tp:taxon-name><tp:taxon-name-part taxon-name-part-type="family">Oenonidae</tp:taxon-name-part></tp:taxon-name>) from Korean Waters. Animal Systematics, Evolution and Diversity 40(3): 157–166. <ext-link xlink:href="10.5635/ASED.2024.40.3.039" ext-link-type="doi" xlink:type="simple">https://doi.org/10.5635/ASED.2024.40.3.039</ext-link></mixed-citation></ref><ref id="B40"><mixed-citation xmlns:xlink="http://www.w3.org/1999/xlink" xlink:type="simple">Moore JP (1911) The polychaetous annelids dredged by the U.S.S. “Albatross’’ off the coast of Southern California in 1904. III. <tp:taxon-name><tp:taxon-name-part taxon-name-part-type="family">Euphrosynidae</tp:taxon-name-part></tp:taxon-name> to <tp:taxon-name><tp:taxon-name-part taxon-name-part-type="family">Goniadidae</tp:taxon-name-part></tp:taxon-name>. Proceedings of the Academy of Natural Sciences of Philadelphia 63: 234–318. <ext-link xlink:href="https://www.jstor.org/stable/4063380" ext-link-type="uri" xlink:type="simple">https://www.jstor.org/stable/4063380</ext-link></mixed-citation></ref><ref id="B22"><mixed-citation xmlns:xlink="http://www.w3.org/1999/xlink" xlink:type="simple">Hartmann-Schröder G (1979) Die Polychaeten der “Atlantischen Kuppenfahrt” von FS “Meteor” (Fahrt 9 c, 1967), 1. Proben aus Schleppgeräten. Meteor Forschungsergebnisse: Reihe D, Biologie 31: 63–90.</mixed-citation></ref><ref id="B3"><mixed-citation xmlns:xlink="http://www.w3.org/1999/xlink" xlink:type="simple">Blake J, Hilbig B, Scott P (1995) Taxonomic atlas of the benthic fauna of the Santa Maria Basin and Western Santa Barbara Channel: The <tp:taxon-name><tp:taxon-name-part taxon-name-part-type="phylum">Annelida</tp:taxon-name-part></tp:taxon-name>, part 2, <tp:taxon-name><tp:taxon-name-part taxon-name-part-type="class">Polychaeta</tp:taxon-name-part></tp:taxon-name>: <tp:taxon-name><tp:taxon-name-part taxon-name-part-type="order">Phyllodocida</tp:taxon-name-part></tp:taxon-name> (<tp:taxon-name><tp:taxon-name-part taxon-name-part-type="family">Syllidae</tp:taxon-name-part></tp:taxon-name> and scale bearing families), <tp:taxon-name><tp:taxon-name-part taxon-name-part-type="order">Amphinomida</tp:taxon-name-part></tp:taxon-name>, and <tp:taxon-name><tp:taxon-name-part taxon-name-part-type="order">Eunicida</tp:taxon-name-part></tp:taxon-name>. In: Blake J, Hilbig B, Scott P (Eds), 315–339.</mixed-citation></ref><ref id="B53"><mixed-citation xmlns:xlink="http://www.w3.org/1999/xlink" xlink:type="simple">Steiner TM, Amaral ACZ (2009) <italic><tp:taxon-name><tp:taxon-name-part taxon-name-part-type="genus">Arabella</tp:taxon-name-part> <tp:taxon-name-part taxon-name-part-type="species">aracaensis</tp:taxon-name-part></tp:taxon-name></italic>, a new species with growth rings on its mandibles, and some remarks on the endoparasitic <italic><tp:taxon-name><tp:taxon-name-part taxon-name-part-type="genus">Labrorostratus</tp:taxon-name-part> <tp:taxon-name-part taxon-name-part-type="species">prolificus</tp:taxon-name-part></tp:taxon-name></italic> (<tp:taxon-name><tp:taxon-name-part taxon-name-part-type="class">Polychaeta</tp:taxon-name-part></tp:taxon-name>: <tp:taxon-name><tp:taxon-name-part taxon-name-part-type="family">Oenonidae</tp:taxon-name-part></tp:taxon-name>) from southeast Brazil. Journal of Natural History 43(41–42): 2537–2551. <ext-link xlink:href="10.1080/00222930903219988" ext-link-type="doi" xlink:type="simple">https://doi.org/10.1080/00222930903219988</ext-link></mixed-citation></ref><ref id="B63"><mixed-citation xmlns:xlink="http://www.w3.org/1999/xlink" xlink:type="simple">Zanol J, Ruta C (2015) New and previously known species of <tp:taxon-name><tp:taxon-name-part taxon-name-part-type="family">Oenonidae</tp:taxon-name-part></tp:taxon-name> (<tp:taxon-name><tp:taxon-name-part taxon-name-part-type="class">Polychaeta</tp:taxon-name-part></tp:taxon-name>: <tp:taxon-name><tp:taxon-name-part taxon-name-part-type="phylum">Annelida</tp:taxon-name-part></tp:taxon-name>) from Lizard Island, Great Barrier Reef, Australia. Zootaxa 4019(1): 745–772. <ext-link xlink:href="10.11646/zootaxa.4019.1.26" ext-link-type="doi" xlink:type="simple">https://doi.org/10.11646/zootaxa.4019.1.26</ext-link></mixed-citation></ref><ref id="B12"><mixed-citation xmlns:xlink="http://www.w3.org/1999/xlink" xlink:type="simple">Darbyshire T, Kara J (2024) Redescription of <italic><tp:taxon-name><tp:taxon-name-part taxon-name-part-type="genus">Arabella</tp:taxon-name-part> <tp:taxon-name-part taxon-name-part-type="species">iricolor</tp:taxon-name-part></tp:taxon-name></italic> (Montagu, 1804) with descriptions of two new species from the United Kingdom and South Africa. African Zoology 60(1–2): 1–21. <ext-link xlink:href="10.1080/15627020.2024.2306421" ext-link-type="doi" xlink:type="simple">https://doi.org/10.1080/15627020.2024.2306421</ext-link></mixed-citation></ref><ref id="B9"><mixed-citation xmlns:xlink="http://www.w3.org/1999/xlink" xlink:type="simple">Crossland C (1924) <tp:taxon-name><tp:taxon-name-part taxon-name-part-type="class">Polychaeta</tp:taxon-name-part></tp:taxon-name> of Tropical East Africa, the Red Sea, and Cape Verde Islands collected by Cyril Crossland, and of the Maldive Archipelago collected by Professor Stanley Gardiner, MA, FRS. Proceedings of the Zoological Society of London 94(1): 1–106. <ext-link xlink:href="10.1111/j.1096-3642.1924.tb01490.x" ext-link-type="doi" xlink:type="simple">https://doi.org/10.1111/j.1096-3642.1924.tb01490.x</ext-link></mixed-citation></ref><ref id="B44"><mixed-citation xmlns:xlink="http://www.w3.org/1999/xlink" xlink:type="simple">Orensanz JM (1990) The Eunicemorph polychaete annelids from Antarctic and Subantarctic Seas. With addenda to the <tp:taxon-name><tp:taxon-name-part taxon-name-part-type="order">Eunicemorpha</tp:taxon-name-part></tp:taxon-name> of Argentina, Chile, New Zealand, Australia, and the Southern Indian Ocean. Antarctic Research Series 52: 1–183. <ext-link xlink:href="10.1029/AR052p0001" ext-link-type="doi" xlink:type="simple">https://doi.org/10.1029/AR052p0001</ext-link></mixed-citation></ref><ref id="B13"><mixed-citation xmlns:xlink="http://www.w3.org/1999/xlink" xlink:type="simple">Fauchald K (1970) Polychaetous annelids of the families <tp:taxon-name><tp:taxon-name-part taxon-name-part-type="family">Eunicidae</tp:taxon-name-part></tp:taxon-name>, <tp:taxon-name><tp:taxon-name-part taxon-name-part-type="family">Lumbrineridae</tp:taxon-name-part></tp:taxon-name>, <tp:taxon-name><tp:taxon-name-part taxon-name-part-type="family">Iphitimidae</tp:taxon-name-part></tp:taxon-name>, <tp:taxon-name><tp:taxon-name-part taxon-name-part-type="family">Arabellidae</tp:taxon-name-part></tp:taxon-name>, <tp:taxon-name><tp:taxon-name-part taxon-name-part-type="family">Lysaretidae</tp:taxon-name-part></tp:taxon-name> and <tp:taxon-name><tp:taxon-name-part taxon-name-part-type="family">Dorvilleidae</tp:taxon-name-part></tp:taxon-name> from western Mexico. Allan Hancock Monographs in Marine Biology 5: 1–335.</mixed-citation></ref><ref id="B8"><mixed-citation xmlns:xlink="http://www.w3.org/1999/xlink" xlink:type="simple">Colbath GK (1989) A revision of <italic><tp:taxon-name><tp:taxon-name-part taxon-name-part-type="genus">Arabella</tp:taxon-name-part> <tp:taxon-name-part taxon-name-part-type="species">mutans</tp:taxon-name-part></tp:taxon-name></italic> (Chamberlin, 1919) and related species (<tp:taxon-name><tp:taxon-name-part taxon-name-part-type="class">Polychaeta</tp:taxon-name-part></tp:taxon-name>: <tp:taxon-name><tp:taxon-name-part taxon-name-part-type="family">Arabellidae</tp:taxon-name-part></tp:taxon-name>). Proceedings of the Biological Society of Washington 102: 283–299. <ext-link xlink:href="http://pascal-francis.inist.fr/vibad/index.php?action=getRecordDetail&amp;idt=7338193" ext-link-type="uri" xlink:type="simple">http://pascal-francis.inist.fr/vibad/index.php?action=getRecordDetail&amp;idt=7338193</ext-link></mixed-citation></ref><ref id="B52"><mixed-citation xmlns:xlink="http://www.w3.org/1999/xlink" xlink:type="simple">Ribeiro RP, Alves PR, Almeida ZS, Ruta C (2018) A new species of <italic><tp:taxon-name><tp:taxon-name-part taxon-name-part-type="genus">Paraonis</tp:taxon-name-part></tp:taxon-name></italic> and an annotated checklist of polychaetes from mangroves of the Brazilian Amazon Coast (<tp:taxon-name><tp:taxon-name-part taxon-name-part-type="phylum">Annelida</tp:taxon-name-part></tp:taxon-name>, <tp:taxon-name><tp:taxon-name-part taxon-name-part-type="family">Paraonidae</tp:taxon-name-part></tp:taxon-name>). ZooKeys 740: 1–34. <ext-link xlink:href="10.3897/zookeys.740.14640" ext-link-type="doi" xlink:type="simple">https://doi.org/10.3897/zookeys.740.14640</ext-link></mixed-citation></ref><ref id="B41"><mixed-citation xmlns:xlink="http://www.w3.org/1999/xlink" xlink:type="simple">Mustaquim J (2000) Six new records of intertidal polychaetes from Pakistan. Pakistan Journal of Marine Sciences 9: 97–106.</mixed-citation></ref><ref id="B57"><mixed-citation xmlns:xlink="http://www.w3.org/1999/xlink" xlink:type="simple">Treadwell AL (1921) <tp:taxon-name><tp:taxon-name-part taxon-name-part-type="family">Leodicidae</tp:taxon-name-part></tp:taxon-name> of the West Indian region. Carnegie Institute of Washington Publication 15: 1–131. <ext-link xlink:href="10.5962/bhl.part.20335" ext-link-type="doi" xlink:type="simple">https://doi.org/10.5962/bhl.part.20335</ext-link></mixed-citation></ref><ref id="B24"><mixed-citation xmlns:xlink="http://www.w3.org/1999/xlink" xlink:type="simple">Imajima M, Hartman O (1964) The polychaetous annelids of Japan. Part I and II. Allan Hancock Foundation Publications, Occasional Papers 26(1964): 1–452.</mixed-citation></ref><ref id="B58"><mixed-citation xmlns:xlink="http://www.w3.org/1999/xlink" xlink:type="simple">Uchida H (1968) Polychaetous Annelids from Shakotan (Hokkaido): I. The Collection in 1967 (With 12 Text-figures and 1 Table). Journal of the Faculty of Science, Hokkaido University. Series VI, Zoology 16(4): 595–612. <ext-link xlink:href="https://hdl.handle.net/2115/27468" ext-link-type="uri" xlink:type="simple">https://hdl.handle.net/2115/27468</ext-link></mixed-citation></ref><ref id="B59"><mixed-citation xmlns:xlink="http://www.w3.org/1999/xlink" xlink:type="simple">Wang J, Huang Z (1993) Fouling polychaetes of Hong Kong and adjacent waters. Asian Marine Biology 10: 1–12.</mixed-citation></ref><ref id="B65"><mixed-citation xmlns:xlink="http://www.w3.org/1999/xlink" xlink:type="simple">Zhou H, Zhang Z, Chen H (2010) Integrating a DNA barcoding project with an ecological survey: a case study on temperate intertidal polychaete communities in Qingdao, China. Chinese Journal of Oceanology and Limnology 28: 899–910. <ext-link xlink:href="10.1007/s00343-010-9131-1" ext-link-type="doi" xlink:type="simple">https://doi.org/10.1007/s00343-010-9131-1</ext-link></mixed-citation></ref><ref id="B33"><mixed-citation xmlns:xlink="http://www.w3.org/1999/xlink" xlink:type="simple">Liu JY (2008) Checklist of Marine Biota of China Seas. China Science Press, Beijing, 1267.</mixed-citation></ref><ref id="B6"><mixed-citation xmlns:xlink="http://www.w3.org/1999/xlink" xlink:type="simple">Chamberlin RV (1919) The <tp:taxon-name><tp:taxon-name-part taxon-name-part-type="phylum">Annelida</tp:taxon-name-part></tp:taxon-name><tp:taxon-name><tp:taxon-name-part taxon-name-part-type="class">Polychaeta</tp:taxon-name-part></tp:taxon-name> [Albatross Expeditions]. Memoirs of the Museum of Comparative Zoology at Harvard College 48: 1–514. <ext-link xlink:href="10.5962/bhl.title.49195" ext-link-type="doi" xlink:type="simple">https://doi.org/10.5962/bhl.title.49195</ext-link></mixed-citation></ref><ref id="B39"><mixed-citation xmlns:xlink="http://www.w3.org/1999/xlink" xlink:type="simple">Moore JP (1903) <tp:taxon-name><tp:taxon-name-part taxon-name-part-type="class">Polychaeta</tp:taxon-name-part></tp:taxon-name> from the coastal slope of Japan and from Kamchatka and Bering Sea. Proceedings of the Academy of Natural Sciences of Philadelphia 55: 401–490. <ext-link xlink:href="http://www.jstor.org/stable/4062908" ext-link-type="uri" xlink:type="simple">http://www.jstor.org/stable/4062908</ext-link></mixed-citation></ref><ref id="B20"><mixed-citation xmlns:xlink="http://www.w3.org/1999/xlink" xlink:type="simple">Hartman O (1942) The identity of some marine annelid worms in the United States National Museum. Proceedings of the United States National Museum 92: 101–140. <ext-link xlink:href="10.5479/si.00963801.92-3142.101" ext-link-type="doi" xlink:type="simple">https://doi.org/10.5479/si.00963801.92-3142.101</ext-link></mixed-citation></ref></ref-list></tp:taxon-treatment>
