# Supplementary material for: A new species of Arabella (Annelida, Polychaeta, Oenonidae) from the sea off Gouqi Island, Zhejiang, China
Source: Zookeys. 2026 Apr 30;1278:225–44. doi: 10.3897/zookeys.1278.182033 (PMC13153804; doi:10.3897/zookeys.1278.182033)
Supplement: Supplementary material 1 — Sample collection sites [file zookeys-1278-225_article-182033__-s001.xlsx]

## Sheet: Sheet1
	Latitude	Longitude
site 1	30°42.4546'N	122°45.7676'E
site 2	30°42.2679'N	122°45.7230'E
site 3	30°42.2963'N	122°46.1492'E
site 4	30°42.4181'N	122°46.1410'E
