# Supplementary material for: A new species of Arabella (Annelida, Polychaeta, Oenonidae) from the sea off Gouqi Island, Zhejiang, China
Source: Zookeys. 2026 Apr 30;1278:225–44. doi: 10.3897/zookeys.1278.182033 (PMC13153804; doi:10.3897/zookeys.1278.182033)
Supplement: Supplementary material 2 — Newick Export for CO1 ML phylogenetic tree [file zookeys-1278-225_article-182033__-s002.nwk]

(((((((((((((((T1-PX495942:0.0,g13-PV548907:0.0)0.2670:0.0,T7-PX495941:0.0)0.5900:0.00130718954248369,(T6-_PX495940:0.0,T2-PX495943:0.0)0.6490:0.00185666408014819)0.6560:0.00371371399891691,T3-PX495939:0.0)0.2300:0.0,T4-PX495948:0.00185078662857874)1.0000:0.0619092179034879,(Arabella_semimaculata_MK550651:0.00329312371294269,Arabella_semimaculata_MK550647:0.00213272380026424)0.9990:0.0524957515719373)0.7500:0.0391323478499795,(Arabella_sp._PV563048:0.0,(Arabella_sp._PV563047:0.00187376342296522,Arabella_sp._PV563051:0.0)0.2850:0.0)1.0000:0.128689523218371)0.7800:0.0452883788487768,Arabella_sp._GU362693:0.118021745925807)0.5990:0.0338481511724785,Arabella_protomutans_OR714256:0.146778675061825)0.4340:0.0333392928120591,((((Arabella_sp._OQ323412:0.0,Arabella_sp._OQ322696:0.0)0.8460:0.0018574983717263,Arabella_sp._OQ323045:0.000297088532382676)0.7500:0.00185686765702349,Arabella_sp._OQ323158:0.0)1.0000:0.147319342798175,((Arabella_umgazanae_OR714254:0.000826802025459944,Arabella_umgazanae_OR714255:0.00458160245670934)1.0000:0.127799862311425,(Arabella_ampulliformis_OR714257:0.0,(Arabella_ampulliformis_OR726620:0.0,Arabella_ampulliformis_OR714258:0.0)0.3040:0.0)1.0000:0.206506171896445)0.4960:0.0429428079845545)0.3890:0.026818113898947)0.7750:0.116625057385086,(Oenone_fulgida_AY838872:0.232080646058348,(Halla_okudai_LC830815:0.0,Halla_okudai_LC787733:0.00640675467078329)1.0000:0.12080550810513)0.7400:0.0835486968203562)0.1220:0.00567849892570039,(((Arabella_iricolor_MW278749:0.0,Arabella_sp._KANBI759-19:0.00200688592593127)0.2700:0.0,Arabella_sp._KANBI1433-19:0.0)1.0000:0.190655493537917,(Arabella_iricolor_OR714261:0.0,(Arabella_iricolor_OR714260:0.00371688292188124,Arabella_iricolor_OR714259:0.00123786888492768)0.9680:0.00761463820642707)1.0000:0.303591743833386)0.5060:0.0595621686903819)0.2640:0.0313269629041975,(Arabella_semimaculata_AY838866:0.112556715528653,(Drilonereis_filum_KT307638:0.242190417894128,(Drilonereis_longa_OQ323264:0.00599444398108407,Drilonereis_longa_OQ323118:0.0)0.9990:0.199815051935453)0.9990:0.325950023144746)0.2040:0.0317366127755258)0.9770:0.177400844503274,('Lumbrineris sp. BOLD:ACO5551 KR916858':0.00178369691992435,Scoletoma_laurentiana_OR714262:0.0)1.0000:0.359447984981021)0.9710:0.254538482807115,Eunice_norvegica_GQ497541:0.377419923909404,Marphysa_sanguinea_GQ497547:0.438430681395437);
