# Supplementary material for: A new species of Arabella (Annelida, Polychaeta, Oenonidae) from the sea off Gouqi Island, Zhejiang, China
Source: Zookeys. 2026 Apr 30;1278:225–44. doi: 10.3897/zookeys.1278.182033 (PMC13153804; doi:10.3897/zookeys.1278.182033)
Supplement: Supplementary material 3 — Newick Export for 16S ML phylogenetic tree [file zookeys-1278-225_article-182033__-s003.nwk]

(((((((((((((T3-PX601586:0.0,T4-PX610609:0.0)0.5890:0.0,T1-PX610608:0.0)0.3600:0.0,T5-PX601587:0.0)0.9530:0.00623220043603747,'Arabella protomutans (OR725137)':0.0297696087982568)0.7030:0.010402127693753,('Arabella umgazanae (OR725148)':0.0,('Arabella umgazanae (OR725149)':0.0,('Arabella umgazanae (OR725147)':0.0,'Arabella umgazanae (OR725150)':0.0)0.7480:0.0)0.5070:0.0)0.9960:0.0451687390725673)0.4340:0.00625249416622511,('Arabella sp. (LC787737)':0.0285711346629404,('Arabella ampulliformis (OR725146)':0.0660180778665774,'Arabella iricolor (HM746709)':0.0200961224385867)0.7510:0.0237135770151684)0.4190:0.000633478214615573)0.9310:0.0369781863098105,'Arabella sp. (GU362681)':0.0129304189403039)0.9890:0.0981521526633417,('Arabella iricolor (OR725145)':0.00472610430187987,('Arabella iricolor (OR725144)':0.0,'Arabella iricolor (OR725143)':0.00298677723443604)0.7250:0.00129637070609062)0.9830:0.0887086292216029)0.4060:0.023661226286793,('Arabella semimaculata (AY838825)':0.0,'Arabella semimaculata (GQ478123)':0.0)0.9940:0.0572333966241204)0.7540:0.0585802499882192,(('Drilonereis longa (AY838828)':0.182500976075423,'Drilonereis filum (OR725138)':0.0997840986179317)1.0000:0.299252431410101,(('Oenone fulgida (GQ478124)':0.0,'Oenone fulgida (AY838838)':0.0)1.0000:0.176170876744449,(Halla_okudai_LC787732:0.0,(Halla_okudai_LC830814:0.0,'Halla okudai (LC545402)':0.0)0.2220:0.0)0.9990:0.115295082697513)0.9280:0.0673313786378755)0.5150:0.034712268485748)0.9060:0.155007705486914,('Scoletoma laurentia (OR725140)':0.0,'Scoletoma Laurentia (OR725139)':0.0)1.0000:0.371011656249002)0.9970:0.338556044462175,('Marphysa sanguinea (GQ478157)':0.0,'Marphysa sanguinea (OR725142)':0.0)0.9980:0.145887518383537)1.0000:0.240227839384246,'Eunice norvegica (GQ478147)':0.0,'Eunice norvegica (OR725141)':0.0);
